# Supplementary material for: Cigarette Smoking and Survival of Patients with Non-Melanoma Skin Cancer: A Systematic Literature Review and Meta-Analysis
Source: Cancers (Basel). 2025 Nov 15;17(22):3670. doi: 10.3390/cancers17223670 (PMC12650633; doi:10.3390/cancers17223670)
Supplement: Supplementary file 1 [file cancers-17-03670-s001.zip]

Archive with 8 entries (8 files):
- Figure S1.tif
- Figure S2.tif
- Figure S3.tif
- Figure S4.tif
- Figure S5.tif
- File S1.pdf
- File S2.pdf
- File S3.xlsx
